# Supplementary material for: A Game-Based Tool for Reducing Jargon Use by Medical Trainees
Source: MedEdPORTAL. 2024 Jun 7;20:11411. doi: 10.15766/mep_2374-8265.11411 (PMC11219083; doi:10.15766/mep_2374-8265.11411)
Supplement: Supplementary file 1 — PCC Guidelines and Gameplay.docxHealth Literacy Refresher.mp4PCC Workshop Template.pptxPCC Cards.pdfPostworkshop Survey.docx [file mep_2374-8265.11411-s001.zip]

Archive with 6 entries (6 files):
- D. PCC Cards.pdf
- E. Postworkshop Survey.docx
- A. PCC Guidelines and Gameplay.docx
- B. Health Literacy Refresher.mp4
- C. PCC Workshop Template.pptx
- _Educational Summary Report_11411.pdf
